# Supplementary material for: A cost efficient protocol to introduce epitope tags by CRISPR-Cas9 mediated gene knock-in with asymmetric semi-double stranded template
Source: MethodsX. 2021 Apr 27;8:101365. doi: 10.1016/j.mex.2021.101365 (PMC8374323; doi:10.1016/j.mex.2021.101365)
Supplement: Supplementary file 2 [file mmc2.xlsx]

## Sheet: Sheet1
Nup107e1-TGG-F	CACCGTGTGGAAAAGGCTTTAGCCA	Nup107 E1 Cas9 KI - sgRNA, TGG PAM
Nup107e1-TGG-R	AAACTGGCTAAAGCCTTTTCCACAC	Nup107 E1 Cas9 KI - sgRNA, TGG PAM
Nup107e1-AGG-F	CACCGAAAAGGCTTTAGCCATGGAC	Nup107 E1 Cas9 KI - sgRNA, AGG PAM
Nup107e1-AGG-R	AAACGTCCATGGCTAAAGCCTTTTC	Nup107 E1 Cas9 KI - sgRNA, AGG PAM
Surveyor exon 1 for A/TGG - F	ATACTTCATTCTTCCCAGTAGGAG	for Nup107 Cas9 test, 1000 bp, pair with #6
Surveyor exon 1 for A/TGG - R	TCAACGCCTTTAGAACAATGGCAG	for Nup107 Cas9 test, 1000 bp, pair with #5. For HindIII digestion assay, 1300 bp, pair with #11.
hU6 promoter	GAGGGCCTATTTCCCATGATT	For sgRNA construct sequencing
107-FLAG-dsODN Pam	ATGGACTACAAAGACGATGACGACAAGCTTGACAGGTCAGTACTGATGGTGGCAGCTGAGCC	Overlapping sequences - RED
107-FLAG-dsODN Non-Pam	AAGCTTGTCGTCATCGTCTTTGTAGTCCATGGCTAAAGCCTTTTCCACACACAACCAAAGTT	Overlapping sequences - RED
Nup107 mut-FLAG PCR-F	GACTACAAAGACGATGACGACAAG	flag specific primer (insert-specific), for PCR screening, 1000 bp, pair with #11.
Nup107 mut-FLAG PCR-R	CGTATACTGCATGTGACCACTGAG	for PCR screening, 1000 bp, pair with #10. For HindIII digestion assay, 1300 bp, pair with #6.
Nup107-Flag-F-confirm	GGCTTTAGCCATGGACTAC	flag specific primer for sequencing, pair with #13 (FLAG sequence - RED)
Nup107-Flag-R-confirm	ACGCCTTTAGAACAATGGCAG	for KI sequencing, pair with #12. Also use this primer for sequencing.
